# Supplementary material for: MFmap: A semi-supervised generative model matching cell lines to tumours and cancer subtypes
Source: PLoS One. 2021 Dec 16;16(12):e0261183. doi: 10.1371/journal.pone.0261183 (PMC8675718; doi:10.1371/journal.pone.0261183)
Supplement: S1 Data — (TXT) [file pone.0261183.s003.txt]

All statistical and machine learning analysis was done with R 3.6.3 and Python 3.6, the
source code is available at https://github.com/mcmzxx/mfMap.py.
